# Supplementary material for: Large gains in schooling and income are possible from minimizing adverse birth outcomes in 121 low- and middle-income countries: A modelling study
Source: PLOS Glob Public Health. 2022 Jun 8;2(6):e0000218. doi: 10.1371/journal.pgph.0000218 (PMC10021521; doi:10.1371/journal.pgph.0000218)
Supplement: S1 Code — (DO) [file pgph.0000218.s004.do]

********************************************************************************
*						 Thrive Modeling Project 							   *
*						 	TMRED analysis	 								   *
*																			   *
* 						Created by: Mia Blakstad							   *
* 							Created: 22oct19								   *
* 						Updated: November 9th, 2020							   *
* 						Updated by: Mia Blakstad, Nandita Perumal			   *
********************************************************************************

clear all
set more off
set seed 12345
set scheme s1color
set matsize 8000
	
	/* Identify values below TMRED
	cd "/Users/miamoniqueblakstad/Dropbox/Thrive/Modelling Components"
	import excel "/Users/miamoniqueblakstad/Dropbox (Harvard University)/Thrive/TMRED Birth outcomes/Datasets/Input_data_30mar2020_MBecon.xlsx", sheet("All_final") firstrow clear
	drop if country==""
	bro country prev_LBW prev_PTB prev_SGA if prev_LBW<3.2 | prev_PTB<5.5 | prev_SGA<10 | prev_SGA==.
	// prev_LBW <3.2%: Samoa, Tonga, (Belarus next at 3.4)
	// prev_PTB <5.5%: Belarus, Kazakhstan, Nepal, (Iran and Cuba next at 6)
	// prev_SGA <10% : Samoa, China, Tonga, Libya, Morocco, Cuba, Tunisia, Ecuador, Bolivia, Mexico, Egypt, (Algeria next at 10.6)

	sort prev_PTB
	*/
	
** ************* ************* ************* ************* ************* ***********		
							// 1.0 PREP Uncertain estimates 
							// 2.0 DRAW 1000 estimates 
** ************* ************* ************* ************* ************* ***********	
	
	import excel "/Users/miamoniqueblakstad/Dropbox (Harvard University)/Thrive/TMRED Birth outcomes/Datasets/Input_data_22jul2020_NPecon_MB.xlsx", sheet("All_final") firstrow clear
	*Creating RR dataset: 
	drop if country==""
	gen ID=_n
	
	*Generating 1000 iterations
	set seed 12345
	gen original=_n
	expand 1000	//Expand to 10,000 later if time permits
	bysort original: gen iteration=_n
	
	*Bootstrap uncertain parameters:
		keep  ID country iteration  PTBtoyrschool*	LBWtoyrschool* SGAtoyrschool*  prev_SGA* prev_LBW* prev_PTB* prev_lowBMI* prev_anemic* return*
		foreach x in PTBtoyrschool  LBWtoyrschool SGAtoyrschool {
		gen `x'_SE = (((`x'-`x'_lb)+(`x'_ub-`x'))/2)/1.96
		drop `x'_lb `x'_ub
		order   `x' `x'_SE
		}
		*Effect estimates 
		foreach x in PTBtoyrschool LBWtoyrschool SGAtoyrschool {
		g S_`x'= rnormal(`x', `x'_SE)
		} 
	keep if ID==1
	keep iteration S_*	
	
	swilk S_* //test that the RRs are normally distributed. It’s fine.
	
	save  "/Users/miamoniqueblakstad/Dropbox (Harvard University)/Thrive/TMRED Birth outcomes/Datasets/UncertaintyRRs_9Nov20.dta", replace
	
	*Merge with main database
	import excel "/Users/miamoniqueblakstad/Dropbox (Harvard University)/Thrive/TMRED Birth outcomes/Datasets/Input_data_22jul2020_NPecon_MB.xlsx", sheet("All_final") firstrow clear
	drop if country==""
	drop PTBtoyrschool* LBWtoyrschool*
	gen ID=_n
	set seed 12345
	
	expand 1000	//Expand to 10,000 later if time permits. 
	bysort ID: gen iteration=_n
	
		format prev* %5.1f	//Added 072920 to capture trailing zeros
		format numlivebirths %20.0f //Added 081920 for GBDSlivebirths formatting needs
	drop if GBDsubregions=="Eastern Europe" | GBDsubregions=="Central Europe" //Dropping countries in Eastern Europe since they have missing SGA results
	*keep if country=="Ethiopia" |country=="Bangladesh" |country=="BurkinaFaso"
	#delimit ;
	keep country incomegrp GBDsubregions  iteration prev_* return*
	numlivebirths probsurv5 probsurv25 prop_secondaryschoolcomp
	GDPpercapita2011ID GDPpercapitaUSD incomemult20to59  ECDtowagesmultiplier  
		;
	#delimit cr;    
	/*prev_LBW prev_LBW_lb prev_LBW_ub prev_PTB prev_PTB_lb prev_PTB_ub prev_SGA prev_SGA_lb prev_SGA_ub return_SB return_SB_SE PTBtoyrschool PTBtoyrschool_lb PTBtoyrschool_ub  LBWtoyrschool LBWtoyrschool_lb LBWtoyrschool_ub  
	SGAtoyrschool	SGAtoyrschool_lb	SGAtoyrschool_ub */
	
	*order country coverage intervention* bl_iron_coverage numlivebirths probsurv25 prop_secondaryschoolcomp 
	gen CountryID=_n
	
	
	*Uncertain country-level variables
	foreach x in lowBMI LBW  PTB SGA anemic {
	gen prev_SE_`x' = (((prev_`x'-prev_`x'_lb)+(prev_`x'_ub-prev_`x'))/2)/1.96
	}  
	foreach x in lowBMI LBW PTB SGA anemic {
	gen S_prev_`x'= rnormal(prev_`x', prev_SE_`x')
	}  
	gen S_return_SB= rnormal(return_SB, return_SB_SE)

	merge m:1 iteration using "/Users/miamoniqueblakstad/Dropbox (Harvard University)/Thrive/TMRED Birth outcomes/Datasets/UncertaintyRRs_9Nov20.dta"
	drop _merge
	*swilk S_* if country=="Zambia"

*Generate variable for GBDregion and super region
	encode country, gen(cntry)
	xtset cntry
	*GBD region
	gen GBDregion=.
	replace GBDregion=1 if GBDsubregions=="Andean Latin America"
	replace GBDregion=2 if GBDsubregions=="Caribbean"
	replace GBDregion=3 if GBDsubregions=="Central Asia" | GBDsubregions=="Central Asia "
	replace GBDregion=4 if GBDsubregions=="Central Europe" 
	replace GBDregion=5 if GBDsubregions=="Central Latin America"
	replace GBDregion=6 if GBDsubregions=="Central Sub-Saharan Africa"
	replace GBDregion=7 if GBDsubregions=="East Asia"
	replace GBDregion=8 if GBDsubregions=="Eastern Europe"
	replace GBDregion=9 if GBDsubregions=="Eastern Sub-Saharan Africa"
	replace GBDregion=10 if GBDsubregions=="North Africa and Middle East"
	replace GBDregion=11 if GBDsubregions=="Oceania"
	replace GBDregion=12 if GBDsubregions=="South Asia"
	replace GBDregion=13 if GBDsubregions=="Southeast Asia"
	replace GBDregion=14 if GBDsubregions=="Southern Latin America"
	replace GBDregion=15 if GBDsubregions=="Southern Sub-Saharan Africa "	
	replace GBDregion=16 if GBDsubregions=="Tropical Latin America"
	replace GBDregion=17 if GBDsubregions=="Western Sub-Saharan Africa"
	#delimit;
	label define GBDregion 
	1 "Andean Latin America"
	2 "Caribbean"
	3 "Central Asia"
	4 "Central Europe"
	5 "Central Latin America"
	6 "Central Sub-Saharan Africa"
	7 "East Asia"
	8 "Eastern Europe"
	9 "Eastern Sub-Saharan Africa"
	10 "North Africa and Middle East"
	11 "Oceania"
	12 "South Asia"
	13 "Southeast Asia"
	14 "Southern Latin America"
	15 "Southern Sub-Saharan Africa"
	16 "Tropical Latin America"
	17 "Western Sub-Saharan Africa", modify;
	#delimit cr;	
	label values GBDregion GBDregion
	xttab GBDregion

	*GBD super region
	gen GBDsuper=.
	replace GBDsuper=1 if GBDsubregions=="Central Asia" | GBDsubregions=="Central Asia " | GBDsubregions=="Central Europe" | GBDsubregions=="Eastern Europe"  
	replace GBDsuper=2 if GBDsubregions=="Andean Latin America" | GBDsubregions=="Caribbean" | GBDsubregions=="Central Latin America" | GBDsubregions=="Tropical Latin America" | GBDsubregions=="Southern Latin America"
	replace GBDsuper=3 if GBDsubregions=="North Africa and Middle East" 
	replace GBDsuper=4 if GBDsubregions=="South Asia" 
	replace GBDsuper=5 if GBDsubregions=="Central Sub-Saharan Africa"  | GBDsubregions=="Eastern Sub-Saharan Africa"  | GBDsubregions=="Southern Sub-Saharan Africa " | GBDsubregions=="Western Sub-Saharan Africa"
	replace GBDsuper=6 if GBDsubregions=="East Asia" | GBDsubregions=="Southeast Asia" | GBDsubregions=="Oceania"    
		#delimit;
		label define GBDsuper 1 "Central Europe, Eastern Europe, Central Asia"
		2 "Latin America and Caribbean"
		3 "North Africa and Middle East"
		4 "South Asia"
		5 "Sub-Saharan Africa"
		6 "Southeast Asia, East Asia, and Oceania", modify;
		#delimit cr;	
		label values GBDsuper GBDsuper
	
	xttab GBDsuper

*Super region and global numbers of live births
bysort iteration GBDsuper: egen GBDSlivebirths=sum(numlivebirths)


	foreach abo in LBW PTB SGA {
	gen numlivebirths`abo'= numlivebirths* S_prev_`abo'/100
	bysort iteration GBDsuper: egen GBDSlivebirths`abo'=sum(numlivebirths`abo')
	bysort iteration: egen Globallivebirths`abo'=sum(numlivebirths`abo')
			}		
			

		
format GBDSlivebirths %20.0f 
bysort iteration GBDsubregions: egen GBDRlivebirths=sum(numlivebirths)	
format GBDRlivebirths %20.0f 
gen Globallivebirths = 622897000
format Globallivebirths %20.0f 

	
	cd "/Users/miamoniqueblakstad/Dropbox/Thrive/TMRED Birth outcomes/Datasets"
	save "TMRED Uncertainty Analytical database_9Nov20.dta", replace
*/
	
*************** ************* ************* ************* ************* ***********		
			//  3.0 Running the code with uncertainty simulations
*************** ************* ************* ************* ************* ***********	

	cd "/Users/miamoniqueblakstad/Dropbox/Thrive/TMRED Birth outcomes/Datasets"
	use "TMRED Uncertainty Analytical database_9Nov20.dta", clear

*Specifying TMRED levels
	scalar TMRED_LBW=3.2
	scalar TMRED_PTB= 5.5 
	scalar TMRED_SGA = 10
*Estimating country impacts

	foreach x in LBW PTB SGA  {
	
	gen AbsImpact_`x'= (TMRED_`x'- S_prev_`x')/(100)	//expressed as fractional change in prevalence in  rather than percentage point change
		replace AbsImpact_`x'=0 if AbsImpact_`x'>0	//some countries have values below the TMRED (which is weird), giving them an increase in prev if shifted to TMRED. We mark these as a zero change because we would not want to intervene.
		label variable AbsImpact_`x' "Change in prevalence of `x' moving to TMRED (fraction change)"
	gen SchoolYearimpact_`x'= AbsImpact_`x'*S_`x'toyrschool	//increase in school year per shift to TMRED. Deliberately not multiplied by surivival probability
		label variable SchoolYearimpact_`x' "increase in highest attained school year due to shifting `x' to TMRED"
	gen TotalSchoolYearimpact_`x' = SchoolYearimpact_`x'*numlivebirths*probsurv25/1000
	label var TotalSchoolYearimpact_`x' "Total school years gained from `x' in thousands"
	} 

	bysort country: sum  S_prev* Abs*


*Step 1: Estimate the annual wages: *Approximately 2/3 of the GDP of a country
gen double annualwage=GDPpercapitaUSD*(2/3)
gen double annualwageID=GDPpercapita2011ID*(2/3)

*Step 2: Estimate the net present value of working from 20 to 59 years
gen double npv20to59=annualwage*incomemult20to59
gen double npv20to59ID=annualwageID*incomemult20to59

********************** LBW/PTB/SGA to Schooling to WAGES *****************************
//Step 3: Estimate the increase in lifetime earning earning per year of schooling (country specific estimates) for a given intervention, 3% discounting


/*
Population weighting (not needed right now)
*setting up quantities outside of the loop
	// pop-weighting by region and super-region
	bysort iteration  GBDsuper: egen sreg_totalpop = sum(numlivebirths)
	gen sreg_popwt = numlivebirths / sreg_totalpop
	bysort iteration GBDsuper: egen sreg_popwtchk = sum(sreg_popwt)

	// pop-weighting by global population
	bysort iteration: egen global_totalpop = sum(numlivebirths)
	gen global_popwt = numlivebirths / global_totalpop
*/

foreach x in LBW PTB SGA  {
	
gen double earnSCHint20to59_`x'=SchoolYearimpact_`x'*npv20to59*S_return_SB*probsurv25 //MB added *probsurv25 061020
label var earnSCHint20to59_`x' "Increase in lifetime earnings (20 to 59yrs) with schooling shift from `x'."

	*In international dollars
	gen double earnIDSCHint20to59_`x'=SchoolYearimpact_`x'*npv20to59ID*S_return_SB*probsurv25  //MB added *probsurv25 061020
	label var earnIDSCHint20to59_`x' "Increase in lifetime earnings ID (20 to 59yrs) with schooling shift for `x'."

//Step 4: Estimate the shift in schooling - Benefits by cohorts per birth outcome  (in US$ millions)
gen double earningsSCHint20to59_`x'=((TotalSchoolYearimpact_`x'*1000)*npv20to59*S_return_SB)/1000000
label var earningsSCHint20to59_`x' "Increase in lifetime wages per cohort with schooling shift from `x', in millions"

	*In international dollars
	gen double earningsIDSCHint20to59_`x'=((TotalSchoolYearimpact_`x'*1000)*npv20to59ID*S_return_SB)/1000000
	label var earningsIDSCHint20to59_`x' "Increase in lifetime wages ID per cohort with schooling shift from `x', in millions"
	
************************CUMULATIVE ESTIMATES FOR GBD REGION, SUPER REGION, OR GLOBAL (region added 072320) *************************************

*Total school years gained per birth cohort - GBD super region
	bysort iteration  GBDsuper: egen GBDStotalschoolyrs_`x'=sum(TotalSchoolYearimpact_`x')
	label var GBDStotalschoolyrs_`x' "Total school yrs gained for `x', in 1000yrs GBD super regions" 

	bysort iteration  GBDregion: egen GBDrtotalschoolyrs_`x'=sum(TotalSchoolYearimpact_`x')  //Subregion added 072320 for figure 1
	label var GBDrtotalschoolyrs_`x' "Total school yrs gained for `x', in 1000yrs GBD (sub)regions" 
	
	bysort iteration : egen Globaltotalschoolyrs_`x'=sum(TotalSchoolYearimpact_`x')
	label var Globaltotalschoolyrs_`x' "Global, Total school yrs gained for `x', in 1000yrs" 
	label var Globaltotalschoolyrs_`x' "Global, Total school yrs gained for `x', in 1000yrs" 
		
*Gains in lifetime earning - cumulative birth cohort
	bysort iteration GBDsuper: egen GBDSearnings_`x'=sum(earningsSCHint20to59_`x')
	replace GBDSearnings_`x'=GBDSearnings_`x'/1000
	label var GBDSearnings_`x' "Total gains in lifetime earnings in billions for `x', GBD super region" 

	bysort iteration GBDregion: egen GBDrearnings_`x'=sum(earningsSCHint20to59_`x') //Subregion added 072320 for figure 1
	replace GBDrearnings_`x'=GBDrearnings_`x'/1000
	label var GBDrearnings_`x' "Total gains in lifetime earnings in billions for `x', GBD (sub)region" 

	bysort iteration : egen Globalearnings_`x'=sum(earningsSCHint20to59_`x')
	replace Globalearnings_`x'=Globalearnings_`x'/1000
	label var Globalearnings_`x' "Global Total gains in lifetime earnings in billions for `x'" 
		
		*In international dollars
		bysort iteration GBDsuper: egen GBDSearningsID_`x'=sum(earningsIDSCHint20to59_`x')
		replace GBDSearningsID_`x'=GBDSearningsID_`x'/1000
		label var GBDSearningsID_`x' "Total gains in lifetime earnings IDin billions for `x', GBD super region" 
		
		bysort iteration GBDregion: egen GBDrearningsID_`x'=sum(earningsIDSCHint20to59_`x') //Subregion added 072320 for figure 1
		replace GBDrearningsID_`x'=GBDrearningsID_`x'/1000
		label var GBDrearningsID_`x' "Total gains in lifetime earnings IDin billions for `x', GBD (sub)region" 
	
		bysort iteration: egen GlobalearningsID_`x'=sum(earningsIDSCHint20to59_`x')
		replace GlobalearningsID_`x'=GlobalearningsID_`x'/1000
		label var GlobalearningsID_`x' "Global Total gains in lifetime earnings ID in billions for `x'" 
	}
save "ThriveTMREDEstimates_allcntrs_9Nov20_1000it.dta", replace
*/

** ************* ************* ************* ************* ************* ***********		
							// 4.0 Reshaping 
** ************* ************* ************* ************* ************* ***********	

cd "/Users/miamoniqueblakstad/Dropbox/Thrive/TMRED Birth outcomes/Datasets"
use "ThriveTMREDEstimates_allcntrs_9Nov20_1000it.dta", clear
	set seed 12345

*Generate centile estimated to collapse later 
foreach x in LBW PTB SGA  {
*Generate variables 
	*Absolute impact (reduction in `x')
	gen AbsImpact_`x'_LB=.
	gen AbsImpact_`x'_Medi=.
	gen AbsImpact_`x'_UB=.
	
	*School Year impact
	gen SchoolYearimpact_`x'_Medi=.
	gen SchoolYearimpact_`x'_LB=.
	gen SchoolYearimpact_`x'_UB=.
	
	*Total School Year impact
	gen TotalSchoolYearimpact_`x'_Medi=.
	gen TotalSchoolYearimpact_`x'_LB=.
	gen TotalSchoolYearimpact_`x'_UB=.

	*Increase in lifetime earnings (20 to 59yrs) with schooling shift per child
	gen earnSCHint20to59_`x'_Medi=.
	gen earnSCHint20to59_`x'_LB=.
	gen earnSCHint20to59_`x'_UB=.
		*Increase in lifetime earnings ID (20 to 59yrs) with schooling shift per child
		*gen earnIDSCHint20to59_`x'_Medi=.
		*gen earnIDSCHint20to59_`x'_LB=.
		*gen earnIDSCHint20to59_`x'_UB=.
	
	*Benefits by cohorts (20 to 59yrs) with schooling shift
	gen earningsSCHpercohort_`x'_Medi=.
	gen earningsSCHpercohort_`x'_LB=.
	gen earningsSCHpercohort_`x'_UB=.
		*Benefits by cohorts (20 to 59yrs) with schooling shift
		*gen earningsIDSCHpercohort_`x'_Medi=.
		*gen earningsIDSCHpercohort_`x'_LB=.
		*gen earningsIDSCHpercohort_`x'_UB=.
	
	*GBD Super Total School yrs in 1000s
	gen GBDStotalschoolyrs_`x'_Medi=.
	gen GBDStotalschoolyrs_`x'_LB=.
	gen GBDStotalschoolyrs_`x'_UB=.
	*GBD Super earnings in billions
	gen GBDSearnings_`x'_Medi=.
	gen GBDSearnings_`x'_LB=.
	gen GBDSearnings_`x'_UB=.
		*GBD Super earnings in ID billions
		*gen GBDSearningsID_`x'_Medi=.
		*gen GBDSearningsID_`x'_LB=.
		*gen GBDSearningsID_`x'_UB=.
		
	*GBD region Total School yrs in 1000s
	gen GBDrtotalschoolyrs_`x'_Medi=.
	gen GBDrtotalschoolyrs_`x'_LB=.
	gen GBDrtotalschoolyrs_`x'_UB=.
	*GBD region earnings in billions
	gen GBDrearnings_`x'_Medi=.
	gen GBDrearnings_`x'_LB=.
	gen GBDrearnings_`x'_UB=.
		*GBD region earnings in ID billions
		*gen GBDrearningsID_`x'_Medi=.
		*gen GBDrearningsID_`x'_LB=.
		*gen GBDrearningsID_`x'_UB=.
	
	*Global Total School yrs in 1000s
	gen	Globaltotalschoolyrs_`x'_Medi=.
	gen Globaltotalschoolyrs_`x'_LB=.
	gen Globaltotalschoolyrs_`x'_UB=.
	*Global earnings in billions
	gen	Globalearnings_`x'_Medi=.
	gen Globalearnings_`x'_LB=.
	gen Globalearnings_`x'_UB=.
		*Global earnings in ID billions
		*gen	GlobalearningsID_`x'_Medi=.
		*gen GlobalearningsID_`x'_LB=.
		*gen GlobalearningsID_`x'_UB=.
}

drop Country

/*foreach  num of num 1/121*/

	foreach x in LBW PTB SGA {
	foreach  num of num 1/121 {
	
	*Absolute impact
		centile AbsImpact_`x' if cntry==`num', centile (2.5, 50, 97.5)				
		replace AbsImpact_`x'_Medi=(r(c_2))						if cntry==`num'	
		replace AbsImpact_`x'_LB=(r(c_1)) 						if cntry==`num'	
		replace AbsImpact_`x'_UB=(r(c_3)) 						if cntry==`num'	
		
	*School Year impact
		centile SchoolYearimpact_`x' if cntry==`num', centile (2.5, 50, 97.5)	
		replace SchoolYearimpact_`x'_Medi=(r(c_2))				if cntry==`num'
		replace SchoolYearimpact_`x'_LB=(r(c_1))				if cntry==`num'
		replace SchoolYearimpact_`x'_UB=(r(c_3)) 				if cntry==`num'		
		label var SchoolYearimpact_`x'_Medi "Additional years of schooling per child for `x'"

	*Total School Year impact
		centile TotalSchoolYearimpact_`x' if cntry==`num'	, centile (2.5, 50, 97.5) 		
		replace TotalSchoolYearimpact_`x'_Medi=(r(c_2))					if cntry==`num'	
		replace TotalSchoolYearimpact_`x'_LB=(r(c_1)) 					if cntry==`num'	
		replace TotalSchoolYearimpact_`x'_UB=(r(c_3)) 					if cntry==`num'	
		label var TotalSchoolYearimpact_`x'_Medi "Total additional years of schooling per country for `x', in thousands"
		
	*Increase in lifetime earnings (20 to 59yrs) with schooling shift per child
		centile earnSCHint20to59_`x' if cntry==`num'	, centile (2.5, 50, 97.5) 				
		replace earnSCHint20to59_`x'_Medi=(r(c_2)) 							if cntry==`num'	
		replace earnSCHint20to59_`x'_LB=(r(c_1)) 							if cntry==`num'	
		replace earnSCHint20to59_`x'_UB=(r(c_3)) 							if cntry==`num'	
	label var earnSCHint20to59_`x'_Medi "Increase in per child lifetime earnings (20 to 59yrs) with schooling shift from `x'"
	
	*Benefits by cohorts (20 to 59yrs) with schooling shift
		centile earningsSCHint20to59_`x' if cntry==`num'	, centile (2.5, 50, 97.5) 			
		replace earningsSCHpercohort_`x'_Medi=(r(c_2))						if cntry==`num'	
		replace earningsSCHpercohort_`x'_LB=(r(c_1))						if cntry==`num'	
		replace earningsSCHpercohort_`x'_UB=(r(c_3))						if cntry==`num'	
	label var earningsSCHpercohort_`x'_Medi "Benefits by cohorts (20 to 59yrs) with schooling shift from `x'"
	
	*INTERNATIONAL DOLLARS
	*Increase in lifetime earnings ID (20 to 59yrs) with schooling shift per child
		*centile earnIDSCHint20to59_`x' if cntry==`num', centile (2.5, 50, 97.5) 			
		*replace earnIDSCHint20to59_`x'_Medi=(r(c_2)) 						if cntry==`num'	
		*replace earnIDSCHint20to59_`x'_LB=(r(c_1)) 							if cntry==`num'	
		*replace earnIDSCHint20to59_`x'_UB=(r(c_3)) 							if cntry==`num'	
	*label var earnIDSCHint20to59_`x'_Medi "Increase in per child lifetime earnings ID (20 to 59yrs) with schooling shift from `x'"
	
	*Benefits by cohorts ID (20 to 59yrs) with schooling shift
		*centile earningsIDSCHint20to59_`x' if cntry==`num', centile (2.5, 50, 97.5) 			
		*replace earningsIDSCHpercohort_`x'_Medi=(r(c_2))					if cntry==`num'	
		*replace earningsIDSCHpercohort_`x'_LB=(r(c_1))						if cntry==`num'	
		*replace earningsIDSCHpercohort_`x'_UB=(r(c_3)) 						if cntry==`num'	
	*label var earningsIDSCHpercohort_`x'_Medi "Benefits by cohorts ID (20 to 59yrs) with schooling shift from _`x'"
	}
	}
	

*GBD Super regional averages
	foreach x in LBW PTB SGA {
	*GBD Super Total School yrs in 1000s
	levelsof GBDsuper, local(GBDsuper)
		foreach 1 of local GBDsuper {
		di "-> GBDsuper =`: label(GBDsuper) `1''"
		centile GBDStotalschoolyrs_`x' if  GBDsuper==`1', centile (2.5, 50, 97.5) 
		replace GBDStotalschoolyrs_`x'_Medi=(r(c_2)) if  GBDsuper==`1'
		replace GBDStotalschoolyrs_`x'_LB=(r(c_1)) if  GBDsuper==`1'
		replace GBDStotalschoolyrs_`x'_UB=(r(c_3)) if  GBDsuper==`1'
	
	label var GBDStotalschoolyrs_`x'_Medi "GBD Super Total School yrs in 1000s"
			}
			}
			
*GBD subregional averages
	foreach x in LBW PTB SGA {
	*GBD (sub)region Total School yrs in 1000s
	levelsof GBDregion, local(GBDregion)
		foreach 1 of local GBDregion {
		di "-> GBDregion =`: label(GBDregion) `1''"
		centile GBDrtotalschoolyrs_`x' if  GBDregion==`1', centile (2.5, 50, 97.5) 
		replace GBDrtotalschoolyrs_`x'_Medi=(r(c_2)) if  GBDregion==`1'
		replace GBDrtotalschoolyrs_`x'_LB=(r(c_1)) if  GBDregion==`1'
		replace GBDrtotalschoolyrs_`x'_UB=(r(c_3)) if  GBDregion==`1'
	
	label var GBDrtotalschoolyrs_`x'_Medi "GBD region Total School yrs in 1000s"
			}
			}
			
			foreach x in LBW PTB SGA {
	*GBD Super earnings in billions
	levelsof GBDsuper, local(GBDsuper)
		foreach 1 of local GBDsuper {
		di "-> GBDsuper =`: label(GBDsuper) `1''"
		centile GBDSearnings_`x' if  GBDsuper==`1', centile (2.5, 50, 97.5) 
		replace GBDSearnings_`x'_Medi=(r(c_2)) if  GBDsuper==`1'
		replace GBDSearnings_`x'_LB=(r(c_1)) if  GBDsuper==`1'
		replace GBDSearnings_`x'_UB=(r(c_3)) if  GBDsuper==`1'
	
	label var GBDSearnings_`x'_Medi "GBD superegion Benefits in US$ billions by cohorts (20 to 59yrs) with schooling shift from `x'"
			}
			}
			
					
			foreach x in LBW PTB SGA {
	*GBD region earnings in billions
	levelsof GBDregion, local(GBDregion)
		foreach 1 of local GBDregion {
		di "-> GBDregion =`: label(GBDregion) `1''"
		centile GBDrearnings_`x' if  GBDregion==`1', centile (2.5, 50, 97.5) 
		replace GBDrearnings_`x'_Medi=(r(c_2)) if  GBDregion==`1'
		replace GBDrearnings_`x'_LB=(r(c_1)) if  GBDregion==`1'
		replace GBDrearnings_`x'_UB=(r(c_3)) if  GBDregion==`1'
	
	label var GBDrearnings_`x'_Medi "GBD subregion Benefits in US$ billions by cohorts (20 to 59yrs) with schooling shift from `x'"
			}
			}
	

	

*Global averages
foreach x in LBW PTB SGA {
	*Global Total School yrs in 1000s
		centile Globaltotalschoolyrs_`x', centile (2.5, 50, 97.5) 
		replace Globaltotalschoolyrs_`x'_Medi=(r(c_2)) 
		replace Globaltotalschoolyrs_`x'_LB=(r(c_1)) 
		replace Globaltotalschoolyrs_`x'_UB=(r(c_3)) 
	
		
	label var Globaltotalschoolyrs_`x'_Medi "Global Total School yrs in 1000s"

	*Global earnings in billions
		centile Globalearnings_`x', centile (2.5, 50, 97.5) 
		replace Globalearnings_`x'_Medi=(r(c_2)) 
		replace Globalearnings_`x'_LB=(r(c_1)) 
		replace Globalearnings_`x'_UB=(r(c_3)) 
	
		
	label var Globalearnings_`x'_Medi "Global earnings in million"
	
	/* Global earnings in billions - INTERNATIONAL DOLLARS
		centile GlobalearningsID_`x', centile (2.5, 50, 97.5) 
		replace GlobalearningsID_`x'_Medi=(r(c_2)) 
		replace GlobalearningsID_`x'_LB=(r(c_1)) 
		replace GlobalearningsID_`x'_UB=(r(c_3)) 	
		label var GlobalearningsID_`x'_Medi "Global earnings in million ID"
	*/
	}


cd "/Users/miamoniqueblakstad/Dropbox/Thrive/TMRED Birth outcomes/Results"
save "ThriveTMREDEstimates_allcntrs_9Nov20.dta", replace 
*/

*Exporting for Maps July 13th 2020:
cd "/Users/miamoniqueblakstad/Dropbox/Thrive/TMRED Birth outcomes/Results"
use "ThriveTMREDEstimates_allcntrs_9Nov20.dta", clear 
	set seed 12345
	keep if iteration==8
		replace country="Bosnia and Herzegovina" if country=="Bosnia"
		replace country="Burkina Faso" if country=="BurkinaFaso"	
		replace country="Cabo Verde" if country=="CaboVerde"
		replace country="Central African Republic" if country=="CnAfRep"
		replace country="Republic of the Congo" if country=="Congo"
		replace country="Costa Rica" if country=="CostaRica"
		replace country="Central African Republic" if country=="CentralAfricanRepublic"
		replace country="Côte d'Ivoire" if country=="Cotedlvoire" 
		replace country="Democratic Republic of the Congo" if country=="DRCongo" 
		replace country="Dem. Rep. Korea" if country=="DRKorea"
		replace country="Dominican Republic" if country=="DominicanRepublic  "
		replace country="El Salvador" if country=="ElSalvador"
		replace country="Equatorial Guinea" if country=="EqGuinea"
		replace country="eSwatini" if country=="Eswatini" 
		replace country="The Gambia" if country=="Gambia"
		replace country="Guinea-Bissau" if country=="GuinBis"
		replace country="Lao PDR" if country=="LaoPDR" 
		replace country="Papua New Guinea" if country=="PapuaNewGuinea  "
		replace country="Russian Federation" if country=="Russia"
		replace country="Sao Tome and Principe" if country=="SaoTomeandPrincipe" 
		replace country="Sierra Leone" if country=="SierraLeone" 
		replace country="Solomon Islands" if country=="SolomonIslands"
		replace country="South Africa" if country=="SouthAfrica" 
		replace country="South Sudan" if country=="SouthSudan"	
		replace country="Sri Lanka" if country=="SriLanka" 
		replace country="St Lucia" if country=="StLucia" 	
		replace country="St Vincent and Grenadines" if country=="StVincentandGrenadines" 
		replace country="Timor-Leste" if country=="TimorLes"
		
	keep country SchoolYearimpact_LBW_* SchoolYearimpact_PTB_* SchoolYearimpact_SGA_* earnSCHint20to59_LBW_*  earnSCHint20to59_PTB_* earnSCHint20to59_SGA_*  npv20to59 numlivebirths GBDsuper GBDsubregions
	
	*Super region and global numbers of live births //remove later when you rerun code to create analytical database
bysort GBDsuper: egen GBDSlivebirths=sum(numlivebirths)	
bysort GBDsubregions: egen GBDRlivebirths=sum(numlivebirths)	
gen Globallivebirths = 622897000


	foreach pctile in Medi LB UB {
	foreach y in LBW PTB SGA{
	gen PercentWageIncrease`y'_`pctile'=100*(earnSCHint20to59_`y'_`pctile') /npv20to59
	label var PercentWageIncrease`y'_`pctile' "Percent increase in net present value of lifetime wages for  `y', `pctile' "
	gen SchoolYearimpact1000_`y'_`pctile' = SchoolYearimpact_`y'_`pctile'*1000
	label var SchoolYearimpact_`y'_`pctile' "Additional years of schooling per 1000 children for `y', `pctile'"
	*drop earnSCHint20to59_`y'_`pctile' SchoolYearimpact_`y'_`pctile'
	}
	}
	
	keep country PercentWageIncreaseLBW* SchoolYearimpact1000_LBW* PercentWageIncreasePTB* SchoolYearimpact1000_PTB* PercentWageIncreaseSGA* SchoolYearimpact1000_SGA* 
	save "MapData_withCIs_9Nov20.dta", replace
	keep country PercentWageIncreaseLBW SchoolYearimpact1000_LBW PercentWageIncreasePTB SchoolYearimpact1000_PTB PercentWageIncreaseSGA SchoolYearimpact1000_SGA
	save "MapData_forLily_9Nov20.dta", replace

*Exporting for Figure 2 a and b, Dec 22 2020:
cd "/Users/miamoniqueblakstad/Dropbox/Thrive/TMRED Birth outcomes/Results"
use "ThriveTMREDEstimates_allcntrs_9Nov20.dta", clear 
keep if iteration==8
drop if country==""
keep GBDsuper Globallivebirths GBDSlivebirths GBDSearnings_LBW_LB GBDSearnings_LBW_Medi GBDSearnings_LBW_UB GBDSearnings_PTB_LB GBDSearnings_PTB_Medi GBDSearnings_PTB_UB GBDSearnings_SGA_LB GBDSearnings_SGA_Medi GBDSearnings_SGA_UB  Globalearnings_LBW_Medi Globalearnings_LBW_LB Globalearnings_LBW_UB Globalearnings_PTB_Medi Globalearnings_PTB_LB Globalearnings_PTB_UB Globalearnings_SGA_Medi Globalearnings_SGA_LB Globalearnings_SGA_UB prev_LBW* prev_PTB* prev_SGA* numlivebirths GBDsubregions GBDSlivebirths* Globallivebirths*

drop  GBDSlivebirths

	*Super region and global numbers of live births //remove later when you rerun code to create analytical database
bysort GBDsuper: egen GBDSlivebirths=sum(numlivebirths)	
bysort GBDsubregions: egen GBDRlivebirths=sum(numlivebirths)	
*gen Globallivebirths = 622897000

		 
bysort GBDsuper: keep if _n==1


foreach var in GBDSearnings_LBW_LB GBDSearnings_LBW_Medi GBDSearnings_LBW_UB GBDSearnings_PTB_LB GBDSearnings_PTB_Medi GBDSearnings_PTB_UB GBDSearnings_SGA_LB GBDSearnings_SGA_Medi GBDSearnings_SGA_UB {
	gen `var'_perchild= (`var'*1000000000)/GBDSlivebirths
}

foreach x in LBW PTB SGA {
foreach var in Globalearnings_`x'_Medi Globalearnings_`x'_LB Globalearnings_`x'_UB {
	gen `var'_perchild= (`var'*1000000000)/Globallivebirths
}
}
*Per ABO child (22dec20)

foreach x in LBW PTB SGA {
foreach var in GBDSearnings_`x'  {
	gen `var'_exposedM= (`var'_Medi*1000000000)/GBDSlivebirths`x'
	gen `var'_exposedL= (`var'_LB*1000000000)/GBDSlivebirths`x'
	gen `var'_exposedU= (`var'_UB*1000000000)/GBDSlivebirths`x'
}

foreach var in Globalearnings_`x' {	
	gen `var'_exposedM= (`var'_Medi*1000000000)/Globallivebirths`x'
	gen `var'_exposedL= (`var'_LB*1000000000)/Globallivebirths`x'
	gen `var'_exposedU= (`var'_UB*1000000000)/Globallivebirths`x'
}
}

preserve
keep GBDsuper  *_perchild
order GBDsuper  GBDSearnings_LBW_Medi_perchild GBDSearnings_LBW_LB_perchild GBDSearnings_LBW_UB_perchild Globalearnings_LBW_Medi_perchild Globalearnings_LBW_LB_perchild Globalearnings_LBW_UB_perchild GBDSearnings_PTB_Medi_perchild GBDSearnings_PTB_LB_perchild GBDSearnings_PTB_UB_perchild Globalearnings_PTB_Medi_perchild Globalearnings_PTB_LB_perchild Globalearnings_PTB_UB_perchild GBDSearnings_SGA_Medi_perchild GBDSearnings_SGA_LB_perchild GBDSearnings_SGA_UB_perchild   Globalearnings_SGA_Medi_perchild Globalearnings_SGA_LB_perchild Globalearnings_SGA_UB_perchild
export excel using "TMRED_Figure2a_22dec20.xls", sheetreplace firstrow(variables)
restore

keep GBDsuper *exposed*
order GBDsuper GBDSearnings_LBW_exposedM GBDSearnings_LBW_exposedL  GBDSearnings_LBW_exposedU  GBDSearnings_PTB_exposedM GBDSearnings_PTB_exposedL  GBDSearnings_PTB_exposedU GBDSearnings_SGA_exposedM GBDSearnings_SGA_exposedL  GBDSearnings_SGA_exposedU Globalearnings_LBW_exposedM Globalearnings_LBW_exposedL  Globalearnings_LBW_exposedU  Globalearnings_PTB_exposedM Globalearnings_PTB_exposedL  Globalearnings_PTB_exposedU Globalearnings_SGA_exposedM Globalearnings_SGA_exposedL  Globalearnings_SGA_exposedU
export excel using "TMRED_Figure2b_22dec20.xls", sheetreplace firstrow(variables)
*/


*Exporting for tables July 29 2020:
cd "/Users/miamoniqueblakstad/Dropbox/Thrive/TMRED Birth outcomes/Results"
use "ThriveTMREDEstimates_allcntrs_9Nov20.dta", clear 

	
	drop if country==""
	foreach y in LBW PTB SGA{
	foreach x in Medi LB UB	{
	replace AbsImpact_`y'_`x'=AbsImpact_`y'_`x'*100
	}
	}

	*Decimal places
	foreach y in *SGA* *PTB* *LBW* AbsImpact_LBW TotalSchoolYearimpact_LBW AbsImpact_PTB TotalSchoolYearimpact_PTB AbsImpact_SGA TotalSchoolYearimpact_SGA earnSCHint20to59_LBW  earningsSCHint20to59_LBW  GBDStotalschoolyrs_LBW Globaltotalschoolyrs_LBW GBDSearnings_LBW  Globalearnings_LBW  earnSCHint20to59_PTB  earningsSCHint20to59_PTB  GBDStotalschoolyrs_PTB Globaltotalschoolyrs_PTB GBDSearnings_PTB  Globalearnings_PTB  earnSCHint20to59_SGA  earningsSCHint20to59_SGA  GBDStotalschoolyrs_SGA Globaltotalschoolyrs_SGA GBDSearnings_SGA  Globalearnings_SGA  AbsImpact_LBW_LB AbsImpact_LBW_Medi AbsImpact_LBW_UB TotalSchoolYearimpact_LBW_Medi TotalSchoolYearimpact_LBW_LB TotalSchoolYearimpact_LBW_UB earnSCHint20to59_LBW_Medi earnSCHint20to59_LBW_LB earnSCHint20to59_LBW_UB   earningsSCHpercohort_LBW_Medi earningsSCHpercohort_LBW_LB earningsSCHpercohort_LBW_UB  GBDStotalschoolyrs_LBW_Medi GBDStotalschoolyrs_LBW_LB GBDStotalschoolyrs_LBW_UB GBDSearnings_LBW_Medi GBDSearnings_LBW_LB GBDSearnings_LBW_UB Globaltotalschoolyrs_LBW_Medi Globaltotalschoolyrs_LBW_LB Globaltotalschoolyrs_LBW_UB Globalearnings_LBW_Medi Globalearnings_LBW_LB Globalearnings_LBW_UB  AbsImpact_PTB_LB AbsImpact_PTB_Medi AbsImpact_PTB_UB TotalSchoolYearimpact_PTB_Medi TotalSchoolYearimpact_PTB_LB TotalSchoolYearimpact_PTB_UB earnSCHint20to59_PTB_Medi earnSCHint20to59_PTB_LB earnSCHint20to59_PTB_UB earningsSCHpercohort_PTB_Medi earningsSCHpercohort_PTB_LB earningsSCHpercohort_PTB_UB  GBDStotalschoolyrs_PTB_Medi GBDStotalschoolyrs_PTB_LB GBDStotalschoolyrs_PTB_UB GBDSearnings_PTB_Medi GBDSearnings_PTB_LB GBDSearnings_PTB_UB Globaltotalschoolyrs_PTB_Medi Globaltotalschoolyrs_PTB_LB Globaltotalschoolyrs_PTB_UB Globalearnings_PTB_Medi Globalearnings_PTB_LB Globalearnings_PTB_UB  AbsImpact_SGA_LB AbsImpact_SGA_Medi AbsImpact_SGA_UB TotalSchoolYearimpact_SGA_Medi TotalSchoolYearimpact_SGA_LB TotalSchoolYearimpact_SGA_UB earnSCHint20to59_SGA_Medi earnSCHint20to59_SGA_LB earnSCHint20to59_SGA_UB  earningsSCHpercohort_SGA_Medi earningsSCHpercohort_SGA_LB earningsSCHpercohort_SGA_UB GBDrtotalschoolyrs_LBW_Medi GBDrearnings_LBW_Medi GBDrtotalschoolyrs_PTB_Medi GBDrearnings_PTB_Medi  GBDrtotalschoolyrs_SGA_Medi GBDrearnings_SGA_Medi  GBDrtotalschoolyrs_LBW_LB GBDrearnings_LBW_LB  GBDrtotalschoolyrs_PTB_LB GBDrearnings_PTB_LB  GBDrtotalschoolyrs_SGA_LB GBDrearnings_SGA_LB  GBDrtotalschoolyrs_LBW_UB GBDrearnings_LBW_UB  GBDrtotalschoolyrs_PTB_UB GBDrearnings_PTB_UB  GBDrtotalschoolyrs_SGA_UB GBDrearnings_SGA_UB  GBDStotalschoolyrs_SGA_Medi GBDStotalschoolyrs_SGA_LB GBDStotalschoolyrs_SGA_UB GBDSearnings_SGA_Medi GBDSearnings_SGA_LB GBDSearnings_SGA_UB  Globaltotalschoolyrs_SGA_Medi Globaltotalschoolyrs_SGA_LB Globaltotalschoolyrs_SGA_UB Globalearnings_SGA_Medi Globalearnings_SGA_LB Globalearnings_SGA_UB    {
			format `y' %5.1f // 073020 changed from 5.2 
	}
	foreach y in  Global*  GBDSearningsID* {
			format `y' %12.1f //Global variables large numbers. when converting to string these turn into e+ formats, which we don’t want. 
	}
	foreach y in SchoolYearimpact_PTB SchoolYearimpact_SGA SchoolYearimpact_LBW_Medi SchoolYearimpact_LBW_LB SchoolYearimpact_LBW_UB SchoolYearimpact_PTB_Medi SchoolYearimpact_PTB_LB SchoolYearimpact_PTB_UB SchoolYearimpact_SGA_Medi SchoolYearimpact_SGA_LB SchoolYearimpact_SGA_UB {
	format `y' %5.3f
	}
			
		foreach y in LBW  PTB SGA {
	rename prev_`y' prev_`y'_Medi
	rename prev_`y'_lb prev_`y'_LB
	rename prev_`y'_ub prev_`y'_UB
	}
	
*Prevalences by super-regionregion and globally – median, and IQR (added 19aug20 by MB)
foreach x in LBW PTB SGA {
	foreach c in Medi 25 75{
		gen GBDSprev_`x'_`c'=.
		gen Globalprev_`x'_`c'=.
}
}

keep if iteration==8	
	foreach x in LBW PTB SGA {
	*GBD Super Total School yrs in 1000s
	levelsof GBDsuper, local(GBDsuper)
		foreach 1 of local GBDsuper {
		di "-> GBDsuper =`: label(GBDsuper) `1''"
		centile prev_`x'_Medi if  GBDsuper==`1', centile (25, 50, 75) 
		replace GBDSprev_`x'_Medi=(r(c_2)) if  GBDsuper==`1'
		replace GBDSprev_`x'_25=(r(c_1)) if  GBDsuper==`1'
		replace GBDSprev_`x'_75=(r(c_3)) if  GBDsuper==`1'
	
	label var GBDSprev_`x'_Medi "GBD Super Median Prevalence of `x'"
			}
			}	
foreach x in LBW PTB SGA {
		centile prev_`x'_Medi, centile (25, 50, 75) 
		replace Globalprev_`x'_Medi=(r(c_2)) 
		replace Globalprev_`x'_25=(r(c_1)) 
		replace Globalprev_`x'_75=(r(c_3)) 
		label var Globalprev_`x'_Medi "Global Median Prevalence of `x'"
}


foreach y in GBDSprev_LBW_Medi GBDSprev_LBW_25 GBDSprev_LBW_75 GBDSprev_PTB_Medi GBDSprev_PTB_25 GBDSprev_PTB_75 GBDSprev_SGA_Medi GBDSprev_SGA_25 GBDSprev_SGA_75 Globalprev_LBW_Medi Globalprev_LBW_25 Globalprev_LBW_75 Globalprev_PTB_Medi Globalprev_PTB_25 Globalprev_PTB_75 Globalprev_SGA_Medi Globalprev_SGA_25 Globalprev_SGA_75 {
			format `y' %5.1f // 073020 changed from 5.2 
	}
	
	
foreach var of varlist AbsImpact* SchoolYearimpact* TotalSchoolYearimpact* earnSCHint20to59* earnIDSCHint20to59* earningsSCHpercohort*  GBDrtotalschoolyrs* GBDrearnings* GBDStotalschoolyrs* GBDSearnings* Globaltotalschoolyrs* Globalearnings*  prev* GBDSprev* Globalprev* {
			tostring(`var'), replace force usedisplayformat
		}
		
	foreach y in AbsImpact SchoolYearimpact TotalSchoolYearimpact earnSCHint20to59  earningsSCHpercohort  GBDrtotalschoolyrs GBDrearnings  GBDStotalschoolyrs GBDSearnings  Globaltotalschoolyrs Globalearnings  prev {
	gen Export`y'_LBW=	`y'_LBW_Medi + " (" + `y'_LBW_LB + "," + `y'_LBW_UB + ")"
	gen Export`y'_PTB=	`y'_PTB_Medi  + " (" + `y'_PTB_LB + "," + `y'_PTB_UB + ")"
	gen Export`y'_SGA=	`y'_SGA_Medi + " (" + `y'_SGA_LB + "," + `y'_SGA_UB + ")"
	}
	
		foreach y in GBDSprev Globalprev {
	gen Export`y'_LBW=	`y'_LBW_Medi + " (" + `y'_LBW_25 + "-" + `y'_LBW_75 + ")"
	gen Export`y'_PTB=	`y'_PTB_Medi  + " (" + `y'_PTB_25 + "-" + `y'_PTB_75 + ")"
	gen Export`y'_SGA=	`y'_SGA_Medi + " (" + `y'_SGA_25 + "-" + `y'_SGA_75 + ")"
	}
		
	* Export data for country appendix
	keep country GBDsuper GBDregion GBDsubregions numlivebirths GBDSlivebirths probsurv5 probsurv25 prop_secondaryschoolcomp GDPpercapitaUSD GDPpercapita2011ID  Export* 	//070720 added 	GBDsubregions numlivebirths probsurv5 probsurv25 prop_secondaryschoolcomp GDPpercapitaUSD GDPpercapita2011ID to export list
	export excel using "TMRED_Appendix_AllCountryResults_9Nov20.xls", sheetreplace firstrow(variables)
	save  "TMRED_AllCountryResults_9Nov20.dta", replace
	use  "TMRED_AllCountryResults_9Nov20.dta", clear
	
	*Export country level data
	keep country GBDsuper GBDregion GBDsubregions Export* 	 GBDSlivebirths	
	reshape long Exportprev ExportAbsImpact ExportSchoolYearimpact ExportTotalSchoolYearimpact ExportearnSCHint20to59  ExportearningsSCHpercohort  ExportGBDrtotalschoolyrs ExportGBDrearnings  ExportGBDStotalschoolyrs ExportGBDSearnings  ExportGlobaltotalschoolyrs ExportGlobalearnings  ExportGBDSprev ExportGlobalprev, i(country GBDsuper) j(BO) string
	order country GBDsuper GBDsubregions BO  
	
	export excel using "TMRED_AllCountryResults_9Nov20.xls", replace firstrow(variables)
	save  "TMRED_AllCountryResults_9Nov20.dta", replace
	
	*Export super-regional data
	use  "TMRED_AllCountryResults_9Nov20.dta", clear
	
	bysort GBDsuper BO: tab country
	
	keep GBDsuper BO GBDSlivebirths ExportGBDStotalschoolyrs	ExportGBDSearnings	 ExportGlobaltotalschoolyrs ExportGlobalearnings ExportGBDSprev ExportGlobalprev //073020 Removed ID variables. 081920 added prevalence by GBDS	
	bysort GBDsuper BO: keep if _n==1
	sort BO GBDsuper
*	reshape wide ExportGBDStotalschoolyrs	ExportGBDSearnings	   , i(BO) j(GBDsuper) 

	order BO GBDsuper GBDSlivebirths ExportGBDSprev ExportGBDStotalschoolyrs  ExportGBDSearnings ExportGlobalearnings ExportGlobaltotalschoolyrs  ExportGlobalprev
	
	export excel using "TMRED_SuperRegionalResults_9Nov20.xls", sheetreplace firstrow(variables) //You will need to cut ABO row/sections and merge them horizontally for 18aug20 tables
	/*Codebook: 
		1 "Central Europe, Eastern Europe, Central Asia"
		2 "Latin America and Caribbean"
		3 "North Africa and Middle East"
		4 "South Asia"
		5 "Sub-Saharan Africa"
		6 "Southeast Asia, East Asia, and Oceania"
	*/
